# Supplementary material for: Phytochemical Profile and Antioxidant Capacity of Viscum album L. Subsp. album and Effects on Its Host Trees
Source: Plants (Basel). 2022 Nov 9;11(22):3021. doi: 10.3390/plants11223021 (PMC9694764; doi:10.3390/plants11223021)
Supplement: Supplementary file 1 [file plants-11-03021-s001.zip]

Archive with 1 entries (1 files):
- plants-1941351-supplementary.pdf
